# Supplementary material for: Human miR-1 Stimulates Metabolic and Thermogenic-Related Genes in Adipocytes
Source: Int J Mol Sci. 2024 Dec 31;26(1):276. doi: 10.3390/ijms26010276 (PMC11720367; doi:10.3390/ijms26010276)
Supplement: Supplementary file 1 [file ijms-26-00276-s001.zip]

Archive with 1 entries (1 files):
- ijms-3318398-supplementary.docx
